# Supplementary material for: Differential immune transcriptomic profiles between vaccinated and resolved HCV reinfected subjects
Source: PLoS Pathog. 2022 Nov 15;18(11):e1010968. doi: 10.1371/journal.ppat.1010968 (PMC9707775; doi:10.1371/journal.ppat.1010968)
Supplement: S1 Table — (XLSX) [file ppat.1010968.s001.xlsx]

## Sheet: Feuil1
Table S1. LM22 and BTMs modules differentially enriched during HCV infections in PWID and post HCV vaccine prime and boost in healthy subjects
Databases	Pathways	HCV Infections																												HCV Vaccine
		Primary Infection												Secondary Infection												Early Acute (+) II infection - Early Acute (+) I Infection				Prime									Boost
		Early Acute (+)			Late Acute (+)			Late Acute (-)			Follow-up (-)			Early Acute (+)			Late Acute (+)			Late Acute (-)			Follow-up (-)							d1			d4			d7			d57			d60			d63
		NES	Pval	Padj	NES	Pval	Padj	NES	Pval	Padj	NES	Pval	Padj	NES	Pval	Padj	NES	Pval	Padj	NES	Pval	Padj	NES	Pval	Padj	NES	Pval	Padj		NES	Pval	Padj	NES	Pval	Padj	NES	Pval	Padj	NES	Pval	Padj	NES	Pval	Padj	NES	Pval	Padj
BTM	Activated (LPS) dendritic cell surface signature (S11)							-1.70336	0.00960933	0.0434948																-1.83041	0.00201694	0.00925104		2.25973	0.000207857	0.00190739				-1.9477	0.000402739	0.0069998	2.14367	0.0002079	0.00263436	1.77769	0.00556408	0.0209844	-1.81453	0.00151221	0.00480021
	activated dendritic cells (M67)	2.16314	0.000204248	0.00141768	2.10341	0.000197668	0.00180158				1.76349	0.00597349	0.0406594													-2.03535	0.000202552	0.00136007		2.11174	0.000219154	0.00190739	1.97657	0.000603015	0.00907144				2.07377	0.000220799	0.00263436				-2.16245	0.000204583	0.00117457
	adhesion and migration, chemotaxis (M91)	1.72489	0.0104938	0.040591	1.77693	0.00610477	0.0338716																																-1.67905	0.00476452	0.0289215
	antigen presentation (lipids and proteins) (M28)													-1.75538	0.00720072	0.0275228				-1.8163	0.00326158	0.0153696	-1.74313	0.00767148	0.0363226
	antiviral IFN signature (M75)	2.2356	0.000201613	0.00141768	2.08643	0.000379435	0.00326314				1.72139	0.00686075	0.0445301							-2.19811	0.000230947	0.00209851	-2.03532	0.000237699	0.003938	-2.38384	0.00020247	0.00136007		2.3974	0.000215146	0.00190739				-2.02152	0.00100523	0.0133773	2.30324	0.000215471	0.00263436				-2.36882	0.00020982	0.00117457
	AP-1 transcription factor network (M20)							-2.01777	0.000518852	0.00511816							-1.95371	0.000678733	0.00707528	-1.88735	0.00247804	0.0125359	-2.32211	0.000231	0.003938																	-1.6944	0.0157057	0.0494016	-1.89583	0.000823045	0.00294034
	B cell development/activation (M58)																																1.84322	0.00321608	0.0206067										-1.88008	0.00143208	0.00458796
	B cell surface signature (S2)	-2.64125	0.000206058	0.00141768	-1.71872	0.00351782	0.0212304							2.28552	0.0001514	0.00180896										2.86261	0.000199005	0.00136007
	BCR signaling (M54)				1.77396	0.0073137	0.0381199																																						-1.89026	0.00123229	0.00413952
	blood coagulation (M11.1)							-1.95377	0.000833472	0.00676079	1.74876	0.00537734	0.0393926	-2.31026	0.000248571	0.00181933	-2.51591	0.000236295	0.00574037	-2.32813	0.000230947	0.00209851	-1.85049	0.00427858	0.0267606	-2.49776	0.00020247	0.00136007														-1.91018	0.0014672	0.00846084	-2.30322	0.00020982	0.00117457
	C-MYC transcriptional network (M4.12)	2.15161	0.000203542	0.00141768	2.20059	0.000195848	0.00180158	-1.86784	0.00225655	0.0133837				2.22807	0.000175716	0.00180896				2.11228	0.000180799	0.00209851											1.82257	0.0046474	0.0263607							2.06822	0.000194363	0.00281273	2.23913	0.000194818	0.00117457
	CCR1, 7 and cell signaling (M59)													-1.83723	0.00182565	0.0088454				-1.9446	0.000876424	0.00502483	-1.77521	0.00718778	0.035149																	-1.72469	0.0125308	0.0416891	-1.82158	0.00327667	0.00936966
	CD1 and other DC receptors (M50)													-2.24115	0.000229885	0.00180896	-1.82496	0.0033723	0.0218881	-1.81096	0.00397702	0.0180013	-1.77476	0.00725459	0.035149	-1.78408	0.00447609	0.0185515											-1.665	0.00472212	0.0289215				-1.67477	0.0145402	0.0372661
	CD28 costimulation (M12)																													-1.68635	0.00737599	0.0344877							-1.72127	0.00163399	0.0110855
	CD4 T cell surface signature Th2-stimulated (S7)																													-1.89432	0.0007249	0.00506681				-1.86938	0.00278164	0.0310467	-1.73935	0.00201798	0.0134273				2.05664	0.000388274	0.00168267
	cell activation (IL15, IL23, TNF) (M24)							-1.88009	0.00208297	0.0125709										-1.89105	0.00223664	0.0116576	-1.86937	0.00138696	0.0122337					2.087	0.000219443	0.00190739							1.92539	0.000869187	0.00715882				-2.11308	0.000411523	0.00168267
	cell adhesion (GO) (M117)																													-1.92418	0.000186916	0.00190739	1.8436	0.00348933	0.0215591				-1.76589	0.0014881	0.0105078
	cell adhesion (M51)							-1.96214	0.00130145	0.0091367				1.76485	0.00441609	0.0185261																	1.78502	0.00294985	0.0197522							1.80771	0.00422508	0.0170057
	cell cycle (I) (M4.1)	3.39559	0.000188537	0.00141768	3.63008	0.000161421	0.00180158	-2.67241	0.000129601	0.00273228	-2.80086	0.000253807	0.00459524	3.28799	0.000133887	0.00180896				3.33582	0.000154943	0.00209851	1.95915	0.000146499	0.003938	1.45401	0.00939061	0.0347352					2.35365	0.000231214	0.00444444							2.6728	0.000187266	0.00281273	3.38486	0.000167645	0.00117457
	cell cycle (II) (M4.10)	2.19791	0.000202922	0.00141768	2.20085	0.000194477	0.00180158	-2.07324	0.000172236	0.00273228	-2.01305	0.000650195	0.00891361	2.22927	0.000174095	0.00180896				2.2532	0.000178795	0.00209851																				1.77136	0.00427433	0.0170057	2.22767	0.000194137	0.00117457
	cell cycle (III) (M103)	2.39914	0.000195771	0.00141768	2.77982	0.000175716	0.00180158	-2.08774	0.000149633	0.00273228	-2.42883	0.000232072	0.00443516	2.55925	0.000153069	0.00180896				2.54758	0.000168748	0.00209851											1.9773	0.000213402	0.00440731							2.18844	0.000957488	0.00621234	2.78443	0.000183453	0.00117457
	cell cycle and growth arrest (M31)	-1.95582	0.000391696	0.00254233				-2.08128	0.000176866	0.00273228							-2.03965	0.000450552	0.00574037	-1.89696	0.00156076	0.00865969	-2.08676	0.000227273	0.003938	-1.88992	0.00101276	0.00527863														-1.88863	0.001853	0.0103409	-2.06327	0.000410762	0.00168267
	cell cycle and transcription (M4.0)	3.61541	0.000181686	0.00141768	3.63153	0.000147514	0.00180158	-2.57313	0.000115407	0.00273228	-1.47713	0.00172315	0.0164656	2.29258	0.00011854	0.00180896	-2.29393	0.000438212	0.00574037	2.49298	0.000141423	0.00209851				-2.777	0.000203128	0.00136007		2.56837	0.000169119	0.00190739	-1.38276	0.00669232	0.0356237	-1.461	0.00133393	0.0164835	2.28324	0.000168124	0.00263436	-1.48954	0.000219491	0.00281273	2.27632	0.000153633	0.00117457
	cell cycle, ATP binding (M144)																																									2.07476	0.000579151	0.00504589	2.0844	0.000388199	0.00168267
	cell cycle mitotic phase (M230)	-1.82966	0.00117509	0.00618894																																									1.84629	0.00272745	0.00806579
	cell division - E2F transcription network (M4.8)	2.02107	0.000201898	0.00141768	2.30748	0.000189466	0.00180158							1.89718	0.000676133	0.00375144				2.01498	0.000709094	0.00413438											2.16206	0.000206101	0.00440731							1.81113	0.00369004	0.0156956	2.36383	0.000190803	0.00117457
	cell division (M37.3)				1.74914	0.00945254	0.0464525																										1.74836	0.00803859	0.0409022										1.94771	0.000586052	0.00223046
	cell division (stimulated CD4+ T cells) (M46)	2.5998	0.000201369	0.00141768	2.67916	0.000186324	0.00180158	-2.03882	0.000813405	0.00676079				2.48998	0.000163559	0.00180896				2.46051	0.000175901	0.00209851																				1.84929	0.00307515	0.0134684	2.50895	0.000187935	0.00117457
	cell division in stimulated CD4 T cells (M4.6)	2.49173	0.000201898	0.00141768	2.57761	0.000189466	0.00180158	-1.77366	0.0103922	0.0462678				2.40219	0.000169033	0.00180896				2.4391	0.000177274	0.00209851	2.02695	0.000521558	0.00618675																	1.84265	0.00271897	0.012713	2.34903	0.000190803	0.00117457
	cell junction (GO) (M4.13)	2.00064	0.000204248	0.00141768	1.8143	0.00494169	0.0278679				1.76774	0.00597349	0.0406594	-2.13273	0.000231696	0.00180896				-1.76212	0.00847269	0.0351157				-2.09552	0.000202552	0.00136007		1.91836	0.000657462	0.00474545	1.73084	0.0110553	0.0497609				1.9339	0.000441599	0.00427541	-1.85683	0.00371978	0.0156956	-2.08801	0.000204583	0.00117457
	cell movement, Adhesion & Platelet activation (M30)													1.87318	0.00135227	0.00694297							1.8364	0.00226008	0.0179954	1.84367	0.00315644	0.0137445		1.8013	0.00908894	0.0403176	2.15375	0.000205592	0.00440731
	chaperonin mediated protein folding (I) (M204.0)																																												2.00024	0.000582637	0.00223046
	chaperonin mediated protein folding (II) (M204.1)																																												2.12	0.000195351	0.00117457
	chemokine cluster (I) (M27.0)				1.98731	0.000777907	0.00578703	-2.0568	0.000172236	0.00273228							-1.84357	0.00415608	0.0255302	-1.7401	0.00975278	0.0385627	-2.10227	0.000232883	0.003938	-1.98912	0.000405927	0.00245179		1.83999	0.00611298	0.0293763							1.77498	0.0057853	0.032815
	chemokine cluster (II) (M27.1)	1.93199	0.000612745	0.00357262	1.92541	0.00079067	0.00578703																-2.12981	0.000227273	0.003938	-1.92497	0.000810209	0.00437525		1.94252	0.000658328	0.00474545							1.81126	0.00456323	0.0287069
	chemokines and inflammatory molecules in myeloid cells (M86.0)	-1.88148	0.00118741	0.00618894				-2.3382	0.000169033	0.00273228							-2.28507	0.00023015	0.00574037	-2.15214	0.00022899	0.00209851	-2.24314	0.000235793	0.003938	-1.66582	0.0122724	0.0439763		2.09403	0.000218484	0.00190739							1.87251	0.00131839	0.00961966	-2.02129	0.000615132	0.00504589	-2.11498	0.000418235	0.00168267
	chemokines and receptors (M38)							-1.7318	0.00785532	0.0390418													-1.76364	0.00654332	0.0331015
	chromosome Y linked (M240)																-1.76991	0.00623053	0.0356921							-1.85772	0.00143914	0.00697276														1.82508	0.0027116	0.012713
	complement activation (I) (M112.0)	2.01315	0.000202922	0.00141768	2.03292	0.000194477	0.00180158																			-2.05984	0.000405927	0.00245179		2.05313	0.000216732	0.00190739							1.96361	0.000659921	0.00585468				-1.96785	0.00062461	0.00233402
	complement activation (II) (M112.1)													1.65991	0.00697248	0.0269498
	complement and other receptors in DCs (M40)	1.81464	0.00388072	0.0185412	1.86581	0.00177901	0.0119996										-1.98522	0.000450552	0.00574037							-2.07872	0.000202552	0.00136007								-1.86722	0.00319553	0.0345516
	CORO1A-DEF6 network (I) (M32.2)																													-1.76246	0.00390262	0.0207739							-1.64401	0.00832254	0.0449938
	cytokines - recepters cluster (M115)	-1.68119	0.0105018	0.040591	-1.73077	0.00974817	0.0472306	-1.72807	0.0105451	0.0462678	-1.83879	0.00385439	0.0331478										-1.76985	0.007708	0.0363226
	cytoskeletal remodeling (enriched for SRF targets) (M34)							-1.73868	0.00586295	0.0320136																							1.86066	0.00180868	0.0152635
	cytoskeletal remodeling (M32.8)																																1.75442	0.00703376	0.036874
	cytoskeleton/actin (SRF transcription targets) (M145.0)																						1.81749	0.00267762	0.0197815
	cytoskeleton/actin (SRF transcription targets) (M145.1)							-1.75285	0.00902016	0.0418088				1.77157	0.00404502	0.0173936							1.79973	0.00321314	0.0225575								1.8672	0.00347435	0.0215591
	DC surface signature (S5)	1.56509	0.00784539	0.0310208				-1.83651	0.000570044	0.0051604				-2.10424	0.000312695	0.00192084	-1.72165	0.00166991	0.0131906	-2.37921	0.000252908	0.00209851	-1.61057	0.0057979	0.0311637	-2.24845	0.000201329	0.00136007		2.32861	0.000196232	0.00190739							2.1537	0.000195733	0.00263436				-2.06446	0.000230681	0.00117457
	DNA repair (M76)	2.06922	0.000404858	0.00257389	2.28694	0.000188324	0.00180158							1.94411	0.000497595	0.00285288				1.90658	0.00122936	0.00693281	1.74871	0.00635084	0.0326073																	1.90488	0.00229402	0.0112323	2.25149	0.000190985	0.00117457
	double positive thymocytes (M126)													-1.78859	0.0055607	0.0217487														-1.77186	0.00347794	0.0197273
	E2F transcription factor network (M8)	2.28224	0.000203542	0.00141768	2.3244	0.000195848	0.00180158	-2.05899	0.000173581	0.00273228	-2.15958	0.000215332	0.00443516	2.16336	0.000175716	0.00180896				2.14883	0.000180799	0.00209851																							2.30272	0.000191571	0.00117457
	E2F1 targets (Q3) (M10.0)	2.10444	0.000202429	0.00141768	2.33443	0.000187301	0.00180158	-1.75364	0.00866913	0.0418088	-2.0669	0.000223514	0.00443516	2.23318	0.000162999	0.00180896				2.24934	0.000173581	0.00209851											1.84837	0.0027208	0.0188299							1.96029	0.00212766	0.0109876	2.59812	0.000187021	0.00117457
	E2F1 targets (Q4) (M10.1)	2.29427	0.000201613	0.00141768	2.43719	0.000189717	0.00180158	-1.85289	0.00400067	0.0229372				2.31947	0.000167252	0.00180896				2.21025	0.000176305	0.00209851	1.75061	0.00603969	0.0314796																	1.95191	0.00134151	0.0080028	2.45504	0.000190367	0.00117457
	endoplasmic reticulum (M37.2)	1.74876	0.00627023	0.0259874										-1.92549	0.000717017	0.00385397										-1.83933	0.00223441	0.0101136														-2.03143	0.000615132	0.00504589	-2.10913	0.000418235	0.00168267
	enriched for cell migration (M122)				1.72313	0.00457711	0.0262421	-1.764	0.00148395	0.0100094
	enriched for promoter motif NATCACGTGAY (putative SREBF1 targets) (M178)				-1.91898	0.000203293	0.00180158																			1.69526	0.00778513	0.0294295
	enriched for TF motif TNCATNTCCYR (M232)				1.76847	0.00722374	0.0381199
	enriched for TF motif TTCNRGNNNNTTC (M172)	-2.09923	0.000194477	0.00141768	-1.78633	0.00323887	0.0198959	-2.11447	0.000180538	0.00273228										-2.13943	0.000219106	0.00209851	-2.08666	0.000224618	0.003938
	enriched for TF motif PAX3 (M179)																																									1.964	0.00058434	0.00504589	1.74982	0.00742332	0.0205478
	enriched for ubiquitination (M138)																																									1.95536	0.000968429	0.00621234
	enriched in activated dendritic cells (I) (M119)							-1.94892	0.000353732	0.00414034				-2.10094	0.000231696	0.00180896	-2.01917	0.000450552	0.00574037	-1.85547	0.00312152	0.015124	-1.95446	0.000454545	0.00558442	-2.16833	0.000202552	0.00136007		2.06532	0.000219154	0.00190739							1.9461	0.000441599	0.00427541				-1.93526	0.0012275	0.00413952
	enriched in activated dendritic cells (II) (M165)	2.39599	0.000200844	0.00141768	2.24061	0.00018406	0.00180158	-1.99145	0.000631512	0.00557026										-2.31285	0.000238152	0.00209851	-1.93213	0.000984737	0.00940971	-2.4613	0.000203625	0.00136007		2.54149	0.000207727	0.00190739	1.63963	0.011074	0.0497609	-2.6827	0.000199045	0.00590011	2.45188	0.00020938	0.00263436				-2.26954	0.000214087	0.00117457
	enriched in activated dendritic cells/monocytes (M64)							-2.2517	0.000170648	0.00273228				-2.00026	0.000238777	0.00180896	-2.34652	0.000230894	0.00574037	-2.32534	0.000229253	0.00209851	-2.10642	0.000234302	0.003938	-1.88481	0.00100806	0.00527863		1.81112	0.00931946	0.0408169	-2.01138	0.000582864	0.00907144							-2.19342	0.000206398	0.00281273	-2.28705	0.000208203	0.00117457
	enriched in antigen presentation (I) (M71)																-1.86719	0.00202338	0.0145009
	enriched in antigen presentation (II) (M95.0)	1.76736	0.00505663	0.0223011	1.79282	0.00648855	0.0354295										-1.81021	0.00598665	0.0349052							-1.75236	0.00548446	0.0219378		1.87633	0.0041179	0.0209904							1.87785	0.000879894	0.00715882	-1.74746	0.00908153	0.0311935	-1.8958	0.00124922	0.00415606
	enriched in antigen presentation (III) (M95.1)																-1.74386	0.00801068	0.0428238																				1.84456	0.00111259	0.00855462
	enriched in B cell differentiation (M123)	-2.04936	0.000194477	0.00141768																-1.74345	0.0111744	0.0433268
	enriched in B cells (I) (M47.0)	-2.77087	0.000203293	0.00141768				1.89186	0.000569638	0.0051604				2.43543	0.000157679	0.00180896	1.77261	0.00179886	0.0131906							2.87141	0.00019861	0.00136007		-2.10626	0.000195733	0.00190739				2.0622	0.00177795	0.0212128	-1.60618	0.0050564	0.0296528
	enriched in B cells (II) (M47.1)	-2.46405	0.00019988	0.00141768										2.29468	0.000160205	0.00180896										2.82417	0.000198255	0.00136007								2.34071	0.000397141	0.0069998
	enriched in B cells (III) (M47.2)	-1.76969	0.00434611	0.0199341										1.62288	0.0139327	0.0499254										1.93333	0.000793336	0.00437525								2.37335	0.000404613	0.0069998
	enriched in B cells (IV) (M47.3)													1.64876	0.0124256	0.0449938										1.92304	0.000592066	0.00351157
	enriched in B cells (V) (M47.4)																									1.77101	0.00393159	0.0166971
	enriched in B cells (VI) (M69)	-2.29514	0.000197472	0.00141768				1.75886	0.00667161	0.0342542				2.05196	0.000170126	0.00180896										2.37543	0.000198334	0.00136007		-1.91716	0.000553403	0.00435176
	enriched in cell cycle (M167)																																									-1.7924	0.00557967	0.0209844	-1.80935	0.00411523	0.0116711
	enriched in dendritic cells (M168)													-2.15649	0.000239006	0.00180896				-2.18304	0.000228311	0.00209851	-1.8672	0.00235405	0.0179954	-2.06076	0.000406256	0.00245179
	enriched in DNA interacting proteins (M182)				1.95737	0.000391696	0.00328643																										1.89631	0.00144122	0.0131552							1.97047	0.000579151	0.00504589	2.24774	0.000194099	0.00117457
	enriched in extracellular matrix & associated proteins (M202)																						1.52806	0.00965997	0.0437241
	enriched in G-protein coupled receptors (M130)																													-1.81908	0.00128041	0.00851965							-1.85711	0.00036324	0.00396716	2.01845	0.00019478	0.00281273
	enriched in membrane proteins (M124)	1.75	0.00750812	0.0300325	1.98168	0.000777907	0.00578703				1.94307	0.000371195	0.00608053													-1.81671	0.00365334	0.0157094					-1.80905	0.00565743	0.031071
	enriched in monocytes (I) (M4.15)	1.93566	0.000411523	0.00257389	1.74737	0.00945254	0.0464525							-2.20135	0.000229885	0.00180896	-2.15121	0.00022482	0.00574037	-1.84269	0.00287229	0.0142443				-2.18981	0.000203459	0.00136007		1.77976	0.0105194	0.0428201
	enriched in monocytes (II) (M11.0)	3.10965	0.000187161	0.00141768	2.78045	0.000158053	0.00180158	-2.17451	0.000124193	0.00273228	2.70806	0.000161891	0.00443516	-3.61383	0.000453515	0.00268981	-3.61809	0.000352858	0.00574037	-3.1564	0.00029967	0.00239736	-2.64941	0.00034188	0.00470427	-3.69034	0.000199561	0.00136007		2.80297	0.000181554	0.00190739	-2.31784	0.00017322	0.00440731	-2.2804	0.000211595	0.00590011	2.47866	0.000179598	0.00263436	-2.88431	0.000214179	0.00281273	-3.42667	0.000260349	0.00128687
	enriched in monocytes (III) (M73)													-1.99568	0.000231696	0.00180896	-1.92268	0.00180221	0.0131906	-2.00223	0.000445931	0.00290884	-1.92113	0.00113636	0.0105651	-2.10103	0.000202552	0.00136007		1.90697	0.00154219	0.00976849	-1.85467	0.00296853	0.0197522							-2.29308	0.000205888	0.00281273	-2.15153	0.000205381	0.00117457
	enriched in monocytes (IV) (M118.0)	2.22572	0.000195274	0.00141768	1.81471	0.00212014	0.0140256	-1.97744	0.0003003	0.00413213	2.05941	0.000175254	0.00443516	-2.78602	0.000286533	0.00182532	-2.39269	0.000262881	0.00574037	-2.6406	0.000243902	0.00209851	-2.1382	0.000263296	0.003938	-2.80973	0.0002002	0.00136007		2.14276	0.000201735	0.00190739	-2.19952	0.000186881	0.00440731	-2.21829	0.000204123	0.00590011	1.96227	0.000613246	0.00558377	-2.29024	0.000207297	0.00281273	-2.35075	0.000221386	0.00117457
	enriched in monocytes (surface) (M118.1)	1.79373	0.00468146	0.0209146							1.78055	0.0035461	0.0312784	-2.17414	0.000231965	0.00180896	-1.92658	0.00112385	0.0104487	-1.7454	0.0114068	0.0435995				-2.12355	0.0002035	0.00136007		1.89069	0.00305477	0.0176158													-2.20802	0.000206186	0.00117457
	enriched in myeloid cells and monocytes (M81)							-2.18814	0.000157878	0.00273228							-1.84353	0.00149514	0.0127061											2.07022	0.000207727	0.00190739							1.76095	0.00502513	0.0296528				-1.89581	0.00107043	0.00366703
	enriched in naive and memory B cells (M83)	-1.91758	0.000388954	0.00254233
	enriched in neutrophils (I) (M37.1)	1.81981	0.000782932	0.00439215				-2.32003	0.0001523	0.00273228	2.33804	0.000177305	0.00443516	-2.6414	0.000282725	0.00182532	-2.89124	0.000261233	0.00574037	-2.54056	0.000243605	0.00209851	-2.38422	0.00025974	0.003938	-2.59077	0.000201857	0.00136007		1.75979	0.0059329	0.0289124	-2.91069	0.000187829	0.00440731	-2.29305	0.000202593	0.00590011				-3.10454	0.0002079	0.00281273	-2.83895	0.000220897	0.00117457
	enriched in neutrophils (II) (M163)	1.82268	0.00407083	0.0191831							1.91174	0.00055991	0.00837431	-2.16872	0.000231965	0.00180896	-2.08263	0.000449539	0.00574037	-1.90304	0.00178931	0.00977019				-2.11814	0.0002035	0.00136007					-1.95278	0.000782932	0.010558							-1.76344	0.00846233	0.0298772	-2.14733	0.000206058	0.00117457
	enriched in NK cells (I) (M7.2)				2.06138	0.000178412	0.00180158				2.27306	0.00017854	0.00443516	1.72241	0.0024864	0.0111081				1.78853	0.00222336	0.0116576	1.66969	0.00522364	0.0293255					-2.5669	0.000195733	0.00190739	1.83104	0.000859476	0.0106207				-2.65279	0.000194477	0.00263436	2.85606	0.000191058	0.00281273	2.44863	0.000183925	0.00117457
	enriched in NK cells (II) (M61.0)							-1.92862	0.00137788	0.00947985	1.77541	0.00501114	0.039178																	-2.32449	0.000189	0.00190739	1.82289	0.00266012	0.0188299				-2.25554	0.000186393	0.00263436	2.67835	0.000191314	0.00281273	2.14068	0.000189645	0.00117457
	enriched in NK cells (III) (M157)																			1.72215	0.0112095	0.0433268								-1.78902	0.0036245	0.0202271							-1.89179	0.000366905	0.00396716	2.05449	0.000388576	0.00433869
	enriched in NK cells (KIR cluster) (M61.1)							-1.75301	0.00113615	0.00868522	1.80144	0.00095584	0.0109603																	-1.67744	0.0101486	0.0418026										2.212	0.000194288	0.00281273	1.6823	0.0176665	0.0442942
	enriched in NK cells (receptor activation) (M61.2)										2.01958	0.000186706	0.00443516																	-2.09509	0.000184536	0.00190739							-2.07721	0.000184434	0.00263436	2.15008	0.000579151	0.00504589	1.92287	0.0013587	0.00443499
	enriched in nuclear pore complex interacting proteins (M247)																1.33728	0.00179462	0.0131906
	enriched in T cells (I) (M7.0)													1.54317	0.0111412	0.0407721	1.97321	0.000159134	0.00574037	2.09188	0.000168124	0.00209851				2.02629	0.000196232	0.00136007		-2.84707	0.000199402	0.00190739	2.37655	0.000216544	0.00440731				-2.70292	0.000196232	0.00263436	2.62375	0.000192197	0.00281273	2.81514	0.000182815	0.00117457
	enriched in T cells (II) (M223)																													-2.11548	0.00018305	0.00190739	1.84461	0.00404122	0.0233044				-2.14523	0.000183251	0.00263436	1.8478	0.00155491	0.00881964	2.08529	0.000389636	0.00168267
	erythrocyte differentiation (M173)																													1.90882	0.0015528	0.00976849
	extracellular matrix (II) (M2.1)							-1.95568	0.00128432	0.0091367				-2.32986	0.000258598	0.00182532	-1.87483	0.00219619	0.0154182	-2.10523	0.000471587	0.00294956	-1.94685	0.000730105	0.00784862	-2.0298	0.000202922	0.00136007		1.81878	0.00368852	0.0202576	-1.91734	0.000564653	0.00907144							-1.8838	0.00104646	0.0065832	-1.82058	0.00130662	0.00430562
	extracellular matrix, collagen (M210)																						1.74898	0.00528541	0.0293255
	extracellular matrix, complement (M140)													-1.90255	0.000228206	0.00180896										-1.84869	0.00163666	0.0078196
	formyl peptide receptor mediated neutrophil response (M11.2)	2.01511	0.000205761	0.00141768	2.03233	0.000196928	0.00180158				1.87878	0.000750188	0.00955795	-2.14968	0.000229885	0.00180896	-2.02056	0.00044964	0.00574037							-2.15074	0.000203459	0.00136007		1.85234	0.00374862	0.020266	-1.91873	0.00139276	0.0131552				1.8753	0.00088968	0.00715882	-2.14603	0.000205423	0.00281273	-2.07246	0.000204792	0.00117457
	G protein coupled receptors cluster (M155)													-1.84916	0.00159744	0.00786985	-1.87506	0.00178731	0.0131906	-1.7835	0.00591586	0.0260905				-1.94995	0.000204583	0.00136007																	-1.9999	0.000204792	0.00117457
	G protein mediated calcium signaling (M159)	-1.82651	0.00175029	0.00885442
	glycerophospholipid metabolism (M114.1)	1.69206	0.0133745	0.0479252										-1.92501	0.000229885	0.00180896				-1.7783	0.00707026	0.0302164				-1.88636	0.00122075	0.00600035
	golgi membrane (I) (M113)													-1.95751	0.000228206	0.00180896				-1.77633	0.00679229	0.0295765				-1.71307	0.011252	0.0407443		1.80415	0.0054933	0.0271526													-1.64373	0.0174002	0.043945
	golgi membrane (II) (M237)																													1.87531	0.0041179	0.0209904
	growth factor induced, enriched in nuclear receptor subfamily 4 (M94)	-2.04928	0.000195848	0.00141768				-2.08132	0.000176866	0.00273228	-1.8272	0.00538213	0.0393926							-2.01321	0.000445931	0.00290884	-1.96613	0.000454545	0.00558442
	heme biosynthesis (I) (M171)	1.79262	0.00452675	0.0204895	2.01439	0.00019755	0.00180158	1.86168	0.0015681	0.0103736	1.79995	0.00338983	0.0306869							1.88342	0.000551673	0.0033294	1.77307	0.0027027	0.0197815	-1.69175	0.0132979	0.0462067		1.78542	0.00986193	0.0416125
	Hox cluster V (M96)							1.83854	0.000423639	0.00470103
	IL2, IL7, TCR network (M65)																									1.72631	0.00688028	0.0265935		-1.99589	0.0001844	0.00190739							-1.81963	0.000181554	0.00263436
	immune activation - generic cluster (M37.0)	1.86716	0.000181422	0.00141768	1.83635	0.000149566	0.00180158	-2.33119	0.000116986	0.00273228	2.07254	0.00015528	0.00443516	-2.53399	0.000577701	0.00325785	-2.50633	0.00041806	0.00574037	-2.18818	0.000332447	0.0025931	-2.13593	0.000409668	0.00542023	-2.63898	0.000202184	0.00136007		1.92067	0.000168265	0.00190739	-2.71872	0.000166058	0.00440731	-1.86448	0.00022168	0.00590011	1.76074	0.000168379	0.00263436	-2.08932	0.000219346	0.00281273	-2.18202	0.000288684	0.00140682
	immuregulation - monocytes, T and B cells (M57)	-2.22478	0.000196502	0.00141768	-2.16363	0.000204248	0.00180158	-2.00596	0.000520743	0.00511816	-2.06732	0.000861326	0.0103216										-1.91089	0.000924642	0.00927005	2.01025	0.000196541	0.00136007
	inflammasome receptors and signaling (M53)							-1.81343	0.00416594	0.0234932																-1.88089	0.001221	0.00600035		1.86348	0.00418594	0.0209904							1.82818	0.00264026	0.0172364	-1.76935	0.00905909	0.0311935	-2.04109	0.000410762	0.00168267
	inflammatory response (M33)	1.7658	0.00679012	0.0278072													-1.96165	0.00067446	0.00707528							-1.8575	0.00183113	0.00851228											1.78893	0.00419519	0.0268803				-1.82624	0.00245499	0.00738632
	innate activation by cytosolic DNA sensing (M13)							-1.90833	0.000361076	0.00414034																				2.0236	0.000219154	0.00190739							1.94648	0.000441599	0.00427541	-1.92407	0.00144658	0.00846084	-1.90274	0.00143208	0.00458796
	innate antiviral response (M150)	2.15408	0.000204248	0.00141768	2.08331	0.000197668	0.00180158				1.95662	0.000186672	0.00443516													-2.21936	0.000202552	0.00136007		2.17202	0.000220313	0.00190739				-2.21354	0.000199481	0.00590011	2.09744	0.000220022	0.00263436				-2.10789	0.000205381	0.00117457
	integrin cell surface interactions (I) (M1.0)																									1.77298	0.00535502	0.0216721					1.89422	0.00124611	0.0131552
	integrin cell surface interactions (II) (M1.1)																-1.66234	0.00589846	0.0349052
	integrin mediated leukocyte migration (M39)																																1.71118	0.0108521	0.0497609
	interferon alpha response (I) (M158.0)				-1.6031	0.00886203	0.0448315
	KLF12 targets network (M32.3)																																									-1.82392	0.00433437	0.0170419
	leukocyte differentiation (M160)							-2.01371	0.000511858	0.00511816										-2.15172	0.000228311	0.00209851	-2.18862	0.000235405	0.003938	-1.84122	0.00182815	0.00851228																	-2.04934	0.000411523	0.00168267
	lipid metabolism, endoplasmic reticulum (M92)										1.6802	0.00649971	0.0429981	-1.89137	0.000216169	0.00180896	-1.75134	0.00149861	0.0127061														-1.92329	0.00139276	0.0131552										-1.70414	0.00942044	0.0256651
	lymphocyte generic cluster (M60)																			1.7013	0.0121581	0.0454606											1.97982	0.000823893	0.010558				-1.64998	0.00879765	0.0468306
	lysosomal/endosomal proteins (M139)	1.8198	0.00347222	0.0168232										-1.83099	0.00231696	0.0106271				-1.74728	0.00958751	0.0383501				-2.16173	0.000202552	0.00136007		1.88768	0.00219154	0.0131544										-1.76262	0.00971275	0.0329472	-2.11931	0.000204583	0.00117457
	lysosome (M209)	1.80509	0.00265577	0.0130512										-1.78066	0.00472547	0.0193519				-1.74904	0.00869754	0.0356185	-1.82755	0.00338448	0.0231298	-1.96577	0.000205592	0.00136007		1.88306	0.00220507	0.0131544							1.85636	0.00133452	0.00961966				-2.0013	0.000204792	0.00117457
	MAPK, RAS signaling (M100)																																									-1.86883	0.00328677	0.0142153
	Memory B cell surface signature (S9)	-1.91311	0.000990491	0.0054084	-1.85589	0.0022541	0.0146304							1.80175	0.00245012	0.01109										2.2798	0.000197355	0.00136007								2.13918	0.000992851	0.0133773
	metabolism of steroids (M225)																									1.57003	0.00531496	0.0216721
	MHC-TLR7-TLR8 cluster (M146)																													1.66698	0.00790598	0.035993										-1.63485	0.00910563	0.0311935	-1.73421	0.000810209	0.00294034
	mismatch repair (I) (M22.0)	2.0732	0.000202963	0.00141768	2.38059	0.000186951	0.00180158							1.90982	0.000490918	0.00285288				2.20278	0.000347041	0.00259527											1.89067	0.00144479	0.0131552							1.74957	0.00687154	0.0250269	2.4073	0.000187371	0.00117457
	mismatch repair (II) (M22.1)	1.69589	0.0135244	0.0479629	1.97914	0.000585709	0.00474402																																						2.03861	0.000388274	0.00168267
	mitochondrial cluster (M235)				1.96381	0.000763359	0.00578703	1.73332	0.0106255	0.0462678																																			1.70725	0.011639	0.0309776
	mitosis (TF motif CCAATNNSNNNGCG) (M169)																																									1.95791	0.000772201	0.0058342	2.0324	0.000582298	0.00223046
	mitotic cell cycle - DNA replication (M4.4)	2.35277	0.000202429	0.00141768	2.65996	0.000187301	0.00180158	-1.82821	0.00465564	0.0258313	-2.28691	0.000223514	0.00443516	2.45692	0.000162999	0.00180896				2.37786	0.000173581	0.00209851	1.87081	0.000678771	0.00778325								1.70839	0.00623053	0.0336838							2.21792	0.000957304	0.00621234	2.63555	0.000187512	0.00117457
	mitotic cell cycle (M4.7)	2.39448	0.000201898	0.00141768	2.51535	0.000189466	0.00180158	-2.11161	0.000167616	0.00273228	-2.15087	0.000217061	0.00443516	2.53241	0.000169033	0.00180896				2.27981	0.000177274	0.00209851	1.77325	0.00486787	0.0288231																	1.77102	0.00578258	0.0215137	2.21478	0.000190367	0.00117457
	mitotic cell cycle in stimulated CD4 T cells (M4.11)	2.08075	0.000205761	0.00141768	2.08052	0.000196928	0.00180158	-1.77495	0.00625559	0.0326049				2.04298	0.000176929	0.00180896				2.00169	0.00036523	0.00263577											1.86006	0.00242473	0.0182382							1.81292	0.00233236	0.0112323	2.12566	0.000194818	0.00117457
	mitotic cell cycle in stimulated CD4 T cells (M4.5)	2.31025	0.000201654	0.00141768	2.47434	0.000184298	0.00180158	-2.18149	0.000158028	0.00273228	-2.10455	0.000224517	0.00443516	2.53018	0.000161212	0.00180896	1.84402	0.00100435	0.009706	2.60389	0.000172503	0.00209851											2.16937	0.000208681	0.00440731							2.44138	0.000192604	0.00281273	2.66324	0.000186602	0.00117457
	mitotic cell cycle in stimulated CD4 T cells (M4.9)	2.28992	0.000203459	0.00141768	2.26293	0.000193648	0.00180158				-1.94586	0.000870133	0.0103216	2.36446	0.000171999	0.00180896				2.19701	0.000177305	0.00209851																				1.70731	0.0111969	0.0376129	2.29047	0.000194099	0.00117457
	mitotic cell division (M6)	2.59634	0.000202963	0.00141768	2.64202	0.000186951	0.00180158	-2.05772	0.00048216	0.00511816	-2.2813	0.000222568	0.00443516	2.53031	0.000163639	0.00180896				2.51821	0.000173521	0.00209851																				1.85898	0.00385951	0.0159746	2.50041	0.000186498	0.00117457
	Monocyte surface signature (S4)	2.63736	0.000192049	0.00141768	2.03112	0.000169233	0.00180158	-1.8018	0.000563936	0.0051604	2.35768	0.000171851	0.00443516	-3.25996	0.000323834	0.00195437	-3.03149	0.000286944	0.00574037	-2.91714	0.000256213	0.00209851	-2.31539	0.000278474	0.00399146	-3.14183	0.0001998	0.00136007		2.19291	0.000194401	0.00190739	-2.30313	0.000182282	0.00440731	-2.14168	0.000207469	0.00590011	1.93292	0.000193125	0.00263436	-2.37977	0.000211149	0.00281273	-3.05409	0.000238892	0.00119792
	myeloid cell cytokines, metallopeptidases and laminins (M78)	-1.83821	0.00116686	0.00618894				-1.96075	0.000361076	0.00414034										-1.81408	0.0037248	0.0173144											-1.71632	0.0109409	0.0497609
	myeloid cell enriched receptors and transporters (M4.3)	2.59146	0.000202511	0.00141768	2.24788	0.000186047	0.00180158				2.02815	0.000361076	0.00608053	-2.59835	0.000260688	0.00182532	-2.54688	0.000244559	0.00574037	-2.22878	0.000236128	0.00209851				-2.77333	0.000202593	0.00136007		2.30313	0.000207727	0.00190739							2.0623	0.000213402	0.00263436				-2.45898	0.00021631	0.00117457
	myeloid, dendritic cell activation via NFkB (I) (M43.0)							-1.88574	0.00207541	0.0125709										-2.03703	0.000450552	0.00290884	-2.03947	0.000231	0.003938
	myeloid, dendritic cell activation via NFkB (II) (M43.1)							-1.9647	0.000864753	0.00676079										-1.76739	0.00743411	0.031187	-2.03353	0.000231	0.003938																	-1.89201	0.00288958	0.0129326	-1.86623	0.00206058	0.00636572
	Naive B cell surface signature (S8)	-1.91816	0.000791609	0.00439215																						2.02017	0.00039116	0.00245179																	-1.56143	0.014371	0.0371072
	NK cell surface signature (S1)				1.7944	0.00272876	0.0170672				2.21647	0.000179469	0.00443516										1.76363	0.00285091	0.0204316														-1.83252	0.000194818	0.00263436	2.4998	0.000192271	0.00281273
	nuclear pore complex (M106.0)																																2.386	0.000205973	0.00440731							1.8117	0.00387822	0.0159746	1.88221	0.00250048	0.00745833
	nuclear pore complex (mitosis) (M106.1)																																1.81509	0.0038191	0.0223967
	nuclear pore, transport; mRNA splicing, processing (M143)																																1.94008	0.00080402	0.010558
	nucleotide metabolism (M181)																																2.0763	0.000200965	0.00440731	1.93129	0.00397456	0.0416727							1.91054	0.000976753	0.0034137
	phosphatidylinositol signaling system (M101)																																			-2.18715	0.000198373	0.00590011				1.97147	0.000387822	0.00433869
	plasma cells & B cells, immunoglobulins (M156.0)	-2.15214	0.000198334	0.00141768										2.17839	0.000167252	0.00180896	1.87861	0.000519931	0.00619485	-1.70628	0.0117783	0.0445245				2.45681	0.000197511	0.00136007		-1.64098	0.0107527	0.0432455				2.72954	0.000200521	0.00590011	-1.65822	0.00635158	0.0354248
	plasma cells, immunoglobulins (M156.1)							-1.89827	0.00123806	0.00906156	-1.81302	0.00602799	0.0406594	1.92209	0.000703482	0.00384124	1.86007	0.000898796	0.0090937	-2.04098	0.000445931	0.00290884	-1.8084	0.00409091	0.0260606	2.10251	0.000197433	0.00136007								2.47479	0.000200441	0.00590011
	platelet activation - actin binding (M196)	-1.68983	0.0112916	0.0423869				-1.97024	0.000691802	0.0059495	-1.92895	0.00172191	0.0164656	1.81385	0.0019251	0.00919768										1.99606	0.000394711	0.00245179					2.06282	0.000411946	0.00750176	2.19448	0.000396825	0.0069998							1.85411	0.00288517	0.00844892
	platelet activation (I) (M32.0)	1.67086	0.011336	0.0423869																						-1.7836	0.00403226	0.0169158														-1.93968	0.00125918	0.00764345
	platelet activation (II) (M32.1)																									-1.81308	0.00302419	0.0133375														-2.09514	0.00062709	0.00504589
	platelet activation (III) (M42)																			-1.81952	0.00326158	0.0153696																				-1.8917	0.00225965	0.0112323	-1.97394	0.000204792	0.00117457
	platelet activation & blood coagulation (M199)	-1.68398	0.0127301	0.0463587				-1.99937	0.000353732	0.00414034	-2.03685	0.000645856	0.00891361	2.00237	0.000175871	0.00180896				1.77064	0.00543774	0.0242933	2.14284	0.000178508	0.003938	1.96191	0.000197433	0.00136007					1.92502	0.00080402	0.010558
	platelet activation and degranulation (M85)							-1.81123	0.00361076	0.0210526							-1.76805	0.00737265	0.040257	-1.72758	0.0131464	0.0486274
	PLK1 signaling events (M4.2)	2.73828	0.000201288	0.00141768	2.87042	0.000185048	0.00180158	-2.2825	0.000158856	0.00273228	-1.99497	0.000673703	0.00891361	2.73282	0.000162364	0.00180896				2.58017	0.00017298	0.00209851											1.64946	0.0100167	0.0481358							1.99566	0.00211864	0.0109876	2.70983	0.000186602	0.00117457
	proinflammatory cytokines and chemokines (M29)	-2.01205	0.00019581	0.00141768	-1.68693	0.00996137	0.0475932	-2.06439	0.000182682	0.00273228	-2.06201	0.00021173	0.00443516				-1.83362	0.00267023	0.0183712	-1.90054	0.000652316	0.00386891	-2.07965	0.000225632	0.003938											-1.83682	0.00241012	0.0277967
	proinflammatory dendritic cell, myeloid cell response (M86.1)	-1.80243	0.00254602	0.0126932				-2.1111	0.000176866	0.00273228	-1.98285	0.00129171	0.0138859										-2.11142	0.000227273	0.003938					1.90169	0.0017625	0.0108897							1.87596	0.00154015	0.0106579				-1.75398	0.00718833	0.0200578
	proteasome (M226)																																									2.0591	0.000194363	0.00281273	2.10464	0.000194818	0.00117457
	purine nucleotide biosynthesis (M212)				1.77215	0.00665883	0.0357912																																						1.89676	0.00194818	0.0060727
	putative targets of PAX3 (M89.0)	-1.97027	0.000589739	0.00349776				-2.1858	0.000170648	0.00273228										-2.16825	0.000229253	0.00209851	-2.24674	0.000234302	0.003938
	putative targets of PAX3 (M89.1)							-2.06243	0.000178731	0.00273228																																			-1.69062	0.0118779	0.0313723
	RA, WNT, CSF receptors network (monocyte) (M23)	1.80456	0.00428922	0.0199341	1.93999	0.000593003	0.00474402				1.78318	0.00448012	0.035841	-2.09414	0.000231696	0.00180896	-2.17078	0.000225276	0.00574037							-2.01906	0.000202552	0.00136007					-1.96775	0.000593707	0.00907144										-1.90594	0.0010269	0.00355309
	Ran mediated mitosis (M15)	2.28685	0.000201857	0.00141768	2.2233	0.000195236	0.00180158							2.09265	0.000175009	0.00180896				2.1664	0.000179759	0.00209851																				1.92831	0.000582864	0.00504589	2.23808	0.000194137	0.00117457
	receptors, cell migration (M109)																			-1.89551	0.00206327	0.0110901
	recruitment of neutrophils (M132)							-1.81219	0.0020095	0.0125685				-1.77952	0.00472547	0.0193519	-1.88715	0.00178015	0.0131906	-2.04844	0.000217439	0.00209851	-2.01279	0.000225632	0.003938	-1.75097	0.00596217	0.0235746		1.79686	0.00767039	0.0353861	-1.92073	0.00139248	0.0131552										-2.16982	0.000204583	0.00117457
	regulation of antigen presentation and immune response (M5.0)	1.72021	0.00153022	0.00785666	1.79287	0.00154932	0.0107458							-1.52983	0.00994098	0.0371706	-1.59236	0.00694059	0.0385091							-1.79004	0.000810701	0.00437525		1.67736	0.0108739	0.0432455													-1.84128	0.000226757	0.00117457
	regulation of localization (GO) (M63)																																									-2.06328	0.000205888	0.00281273	-1.70088	0.0121175	0.0317625
	regulation of signal transduction (M3)	1.93382	0.000196734	0.00141768							1.8349	0.00124688	0.0138364	-2.40702	0.000273224	0.00182532	-2.27899	0.000257268	0.00574037	-2.25413	0.000241546	0.00209851	-2.08049	0.000257069	0.003938	-2.39443	0.000201329	0.00136007		2.02479	0.000614754	0.00462402							1.73372	0.00573183	0.032815	-1.75708	0.00230222	0.0112323	-2.32398	0.00021777	0.00117457
	regulation of transcription, transcription factors (M213)				-2.00746	0.000839983	0.00601988							1.7638	0.00395325	0.0172141	1.89777	0.000530129	0.00619485														-1.76675	0.0075905	0.0391987	-2.13318	0.000403714	0.0069998				1.67454	0.0146492	0.0473239
	respiratory electron transport chain (mitochondrion) (M216)																						-1.81156	0.0049416	0.0288231								-1.90478	0.00179033	0.0152635							2.08278	0.000193686	0.00281273	2.0839	0.000195542	0.00117457
	respiratory electron transport chain (mitochondrion) (M219)																-1.95894	0.0013809	0.0125008				-2.02702	0.00070738	0.00784862																	2.14453	0.000581734	0.00504589	2.19019	0.000192345	0.00117457
	respiratory electron transport chain (mitochondrion) (M231)																																									2.0252	0.000387372	0.00433869	2.01984	0.000391083	0.00168267
	respiratory electron transport chain (mitochondrion) (M238)																						-1.84556	0.002079	0.0174433					-1.80335	0.00241277	0.0141495	-1.83884	0.00369147	0.0223967							2.05566	0.000581734	0.00504589	2.15554	0.000192345	0.00117457
	Resting dendritic cell surface signature (S10)	1.76344	0.000383289	0.00254233										-2.70385	0.000305437	0.00191037	-2.19044	0.000275179	0.00574037	-2.42525	0.000255102	0.00209851	-1.67611	0.0035636	0.0231298	-2.67142	0.000202963	0.00136007		1.96323	0.000588582	0.00452554							1.82234	0.000795545	0.00688146				-1.9118	0.00023084	0.00117457
	Rho GTPase cycle (M4.14)	1.96737	0.000205761	0.00141768	2.08492	0.00019755	0.00180158							1.78049	0.00160142	0.00786985				1.90129	0.000367782	0.00263577																							1.82684	0.00234421	0.00711488
	RIG-1 like receptor signaling (M68)	1.97222	0.000205761	0.00141768				-1.73772	0.00740206	0.0374457																-1.89855	0.000613748	0.00351882		1.95188	0.000220507	0.00190739				-1.99553	0.000804829	0.011603	1.91631	0.00044484	0.00427541	-1.97577	0.00123254	0.00761533	-2.24554	0.000204792	0.00117457
	signal transduction, plasma membrane (M82)	1.64102	0.0121531	0.0449535
	signaling in T cells (I) (M35.0)																						-1.73825	0.00675361	0.0336702	-1.87827	0.00121778	0.00600035
	signaling in T cells (II) (M35.1)							-1.8668	0.00194553	0.0125685																																1.72463	0.00813481	0.0293192
	small GTPase mediated signal transduction (M215)																																-1.88624	0.00272109	0.0188299							-1.86214	0.00290336	0.0129326	-2.11275	0.000412371	0.00168267
	spliceosome (M250)																						-1.75067	0.00818182	0.0380344								-1.93054	0.000989511	0.0114124							1.799	0.00291545	0.0129326	2.05326	0.000389636	0.00168267
	suppression of MAPK signaling (M56)													-2.16123	0.000231965	0.00180896	-2.03707	0.000449539	0.00574037	-2.06588	0.000223664	0.00209851	-2.17535	0.00023116	0.003938	-2.16901	0.0002035	0.00136007		1.86906	0.00418594	0.0209904										-2.13625	0.000205888	0.00281273	-2.24101	0.000205381	0.00117457
	T & B cell development, activation (M62.0)																													-1.60784	0.0100873	0.0418026
	T cell activation (I) (M7.1)							1.8822	0.00029656	0.00413213				1.74742	0.00122982	0.00640999	2.21532	0.000161891	0.00574037	2.11731	0.000339213	0.0025931				1.99729	0.000199084	0.00136007		-2.52244	0.000195733	0.00190739	2.35647	0.000214869	0.00440731				-2.39771	0.000194477	0.00263436	2.0819	0.00210164	0.0109876	2.52897	0.000183925	0.00117457
	T cell activation (II) (M7.3)													1.82775	0.00146699	0.00742126	1.76229	0.00389566	0.0248168	2.08491	0.000520743	0.00319885								-1.98966	0.000191388	0.00190739	1.83758	0.00208681	0.0167916				-1.96931	0.000186532	0.00263436	1.90177	0.00210406	0.0109876	2.30262	0.000186254	0.00117457
	T cell activation (III) (M7.4)	-1.68902	0.0112916	0.0423869				1.7369	0.0109005	0.046872							1.76793	0.00483698	0.0291916							1.67509	0.0126307	0.0447936		-2.09127	0.00018305	0.00190739	1.88688	0.00121237	0.0131552				-2.03427	0.000183251	0.00263436	1.65981	0.0147716	0.0473239	2.10518	0.000194818	0.00117457
	T cell activation and signaling (M5.1)																													-2.01097	0.000371678	0.00299071							-1.93193	0.000184945	0.00263436	1.67254	0.0146492	0.0473239	2.00159	0.000380735	0.00168267
	T cell differentiation (M14)	-1.94206	0.000589507	0.00349776	-1.86091	0.00245098	0.0156137				-1.96251	0.00150732	0.0152505				1.8905	0.000540249	0.00619485							1.81851	0.00275157	0.0122927		-1.98896	0.00018305	0.00190739	2.07989	0.000202061	0.00440731				-1.94087	0.000366502	0.00396716				1.79841	0.00564972	0.0158927
	T cell differentiation (Th2) (M19)							1.79513	0.00603719	0.0320358										1.76163	0.00711491	0.0302164				1.66221	0.0129947	0.045614		-2.09716	0.000185598	0.00190739				-2.03184	0.000604595	0.00909521	-1.78912	0.00109971	0.00855462	1.93308	0.000969556	0.00621234	2.11695	0.000384689	0.00168267
	T cell differentiation via ITK and PKC (M18)																													-2.08069	0.000183857	0.00190739	2.15754	0.000201005	0.00440731				-1.98368	0.000182715	0.00263436				1.84069	0.00215096	0.00658612
	T cell surface signature (S0)																1.75967	0.00291495	0.0193345											-2.1773	0.000190876	0.00190739	1.83842	0.00227038	0.0174567				-1.85142	0.000561272	0.00524865	1.75214	0.00687154	0.0250269	2.39573	0.000187371	0.00117457
	T cell surface, activation (M36)	1.75913	0.00714869	0.0289312																						-1.8804	0.00121531	0.00600035
	targets of FOSL1/2 (M0)																			-1.99179	0.000216732	0.00209851	-1.98621	0.000221533	0.003938
	TLR and inflammatory signaling (M16)	2.67506	0.000196271	0.00141768	2.16007	0.00017838	0.00180158	-1.86004	0.00198929	0.0125685	2.14097	0.000178508	0.00443516	-2.55543	0.000277162	0.00182532	-2.65842	0.000258398	0.00574037	-2.47794	0.000240096	0.00209851	-1.7905	0.0023166	0.0179954	-2.82446	0.000201329	0.00136007		2.28163	0.000206228	0.00190739	-2.44277	0.000188501	0.00440731	-2.46278	0.000204082	0.00590011	2.09807	0.000207857	0.00263436	-2.79476	0.000209996	0.00281273	-2.87998	0.000217817	0.00117457
	TLR8-BAFF network (M25)													-2.19926	0.000229885	0.00180896	-1.83981	0.00292266	0.0193345				-1.76206	0.00838812	0.0384735	-2.07601	0.000203459	0.00136007		1.77808	0.00970232	0.0414445				-2.05024	0.000402414	0.0069998	1.76275	0.00645018	0.0354248				-2.17327	0.000204792	0.00117457
	transcription elongation, RNA polymerase II (M234)																						-1.89211	0.00138696	0.0122337					-1.89005	0.000732198	0.00506681										1.77291	0.004276	0.0170057	1.9516	0.000779271	0.00286838
	transcription regulation in cell development (M49)	2.19736	0.000196889	0.00141768	2.28497	0.000181488	0.00180158	-1.72583	0.00881671	0.0418088							-1.86215	0.00101574	0.009706	1.64901	0.00958412	0.0383501				-2.21991	0.000200361	0.00136007		1.92804	0.00144033	0.0094029													1.63342	0.0112525	0.0301812
	translation initiation (M227)																																									1.81565	0.00233736	0.0112323	1.81597	0.00293026	0.00844892
	translation initiation factor 3 complex (M245)	-1.72351	0.00563983	0.0245582							-1.80132	0.0059676	0.0406594																	-1.91977	0.000367715	0.00299071							-1.95678	0.000182715	0.00263436				1.96011	0.000586625	0.00223046
	transmembrane transport (I) (M87)	1.74384	0.00585504	0.0247597										-1.88587	0.00195791	0.00922629	-1.79876	0.00632911	0.0356921							-2.08349	0.000202716	0.00136007		2.01822	0.000849077	0.0057604							1.91093	0.00129394	0.00961966	-1.76509	0.00502618	0.01954	-2.37613	0.000211461	0.00117457
	type I interferon response (M127)	2.22312	0.000203542	0.00141768	2.111	0.000195848	0.00180158				1.75657	0.00522583	0.0393926													-2.17004	0.0002035	0.00136007		2.22379	0.000220313	0.00190739	1.87377	0.00202061	0.016646	-2.27626	0.000199481	0.00590011	2.14629	0.000220022	0.00263436				-2.35258	0.000205381	0.00117457
	viral sensing & immunity; IRF2 targets network (I) (M111.0)				1.85638	0.00383362	0.0227373	-1.79238	0.00794456	0.0390418				-1.77819	0.00556362	0.0217487							-1.94018	0.000943174	0.00927005	-2.12139	0.000204541	0.00136007		2.26492	0.000216732	0.00190739	-1.76868	0.00854867	0.0422803	-2.00408	0.000604595	0.00909521	2.15753	0.000219974	0.00263436	-2.02751	0.000825593	0.00607777	-2.24947	0.000208203	0.00117457
	viral sensing & immunity; IRF2 targets network (II) (M111.1)	2.16998	0.000204248	0.00141768	2.06385	0.000197668	0.00180158																			-2.07521	0.000202552	0.00136007		2.17128	0.000219154	0.00190739				-2.18773	0.00019972	0.00590011	2.0826	0.000220799	0.00263436	-2.13786	0.000206654	0.00281273	-2.15022	0.000204583	0.00117457
	Wnt signaling pathway (M206)													-1.77922	0.00219684	0.0102123
	xenobiotic metabolism (M164)	-1.32691	0.00590203	0.0247597																						1.32394	0.00716703	0.027394
LM22	B_CELLS_MEMORY	-2.23597	0.000206654	0.000574593										2.25922	0.000150353	0.000875796	1.83704	0.00127348	0.00215512							2.6673	0.000195963	0.00034551								2.01371	0.000984446	0.00433156
	B_CELLS_NAIVE	-2.44479	0.000206569	0.000574593	-1.65894	0.00649933	0.0142985				-1.5353	0.0197458	0.0289605	2.21092	0.000150943	0.000875796	1.94841	0.000477859	0.000876075							2.58005	0.000197122	0.00034551		-1.56747	0.0105051	0.0165079				1.59468	0.0216877	0.0367023
	DENDRITIC_CELLS_ACTIVATED	1.85443	0.000774743	0.00189382	1.56342	0.0159565	0.031913	-1.92132	0.000603318	0.00165913				-1.60311	0.00895255	0.0140683				-2.1461	0.000247893	0.000563092	-2.23976	0.000271739	0.00103374	-2.1754	0.000204123	0.00034551		2.49052	0.00019685	0.000375837				-1.7302	0.00142017	0.00520728	2.3641	0.000193761	0.000380913	-1.9252	0.000206612	0.000573275	-2.46481	0.0002292	0.000343965
	DENDRITIC_CELLS_RESTING	1.87447	0.00117624	0.00258773							1.73305	0.00358809	0.00789379	-2.61075	0.000280978	0.000875796	-2.19191	0.00026001	0.000570939	-2.07293	0.000242954	0.000563092	-2.07553	0.000264131	0.00103374	-2.42466	0.000201776	0.00034551		1.66159	0.0149767	0.0219659	-1.4014	0.0577828	0.0747777				1.64867	0.00906225	0.0142407				-2.24099	0.000225175	0.000343965
	EOSINOPHILS							-2.04565	0.000148588	0.00116273				-1.66977	0.00365519	0.00731039	-1.59136	0.00842849	0.0123618	-2.01204	0.000253614	0.000563092	-2.31202	0.000273823	0.00103374	-1.75942	0.00204165	0.00320831					-2.57658	0.00018352	0.000537477							-1.60016	0.00559354	0.00974907	-2.16605	0.000229991	0.000343965
	MACROPHAGES_M0	1.8109	0.00236686	0.00433925	1.59285	0.017518	0.0321163	-1.97995	0.000468457	0.00165913	1.89425	0.00125606	0.0039476	-1.98267	0.000277162	0.000875796	-2.4177	0.000258465	0.000570939	-1.82826	0.00218341	0.00361604	-1.73808	0.00104575	0.00328665	-2.21881	0.00020016	0.00034551		1.58477	0.0289171	0.0397611	-1.77187	0.00264301	0.00447278	-1.90348	0.000403714	0.00222043							-2.06073	0.00022237	0.000343965
	MACROPHAGES_M1	2.61606	0.000191718	0.000574593	2.28442	0.000178603	0.00131351	-1.87228	0.000590929	0.00165913	1.73638	0.00245313	0.0067461				-1.46873	0.0211364	0.027353	-1.45516	0.0321593	0.0393058	-1.70181	0.00248756	0.00547264	-2.42452	0.00020247	0.00034551		2.72739	0.000196502	0.000375837							2.59751	0.000193461	0.000380913	-2.34889	0.000206612	0.000573275	-2.8171	0.000229674	0.000343965
	MACROPHAGES_M2	2.29236	0.000191718	0.000574593	1.64209	0.00642972	0.0142985				2.04967	0.000175223	0.000784873	-2.32483	0.000309789	0.000875796	-2.05961	0.000274499	0.000570939	-1.90347	0.000255232	0.000563092	-1.74506	0.00221117	0.00540507	-2.39766	0.00020247	0.00034551		2.19302	0.000194894	0.000375837	-1.70432	0.00239852	0.00439729	-1.6391	0.00308515	0.00969619	2.01131	0.000194477	0.000380913	-1.72907	0.00144658	0.00353608	-2.48185	0.000231321	0.000343965
	MAST_CELLS_ACTIVATED	-1.68766	0.0060778	0.0102855				-2.38944	0.000158554	0.00116273	-1.63057	0.0135257	0.0212547	-1.75248	0.00486881	0.00892616	-1.58127	0.0166581	0.0229049	-2.1038	0.000240211	0.000563092	-2.2464	0.000258331	0.00103374	-1.52068	0.0258517	0.0334551					-1.89969	0.000741152	0.00163054	1.71317	0.00928854	0.0204348
	MAST_CELLS_RESTING							-1.73821	0.0113324	0.0223378																-1.50639	0.0348837	0.0426357					-2.2198	0.000187161	0.000537477	1.8192	0.00536673	0.0147585				1.79444	0.00579039	0.00974907
	MONOCYTES	2.70894	0.00019305	0.000574593	2.3404	0.000179115	0.00131351	-1.64907	0.0121842	0.0223378	2.2758	0.000175994	0.000784873	-2.90781	0.000304599	0.000875796	-2.82534	0.000271887	0.000570939	-2.61327	0.000253614	0.000563092	-2.26244	0.000273823	0.00103374	-3.03906	0.000204165	0.00034551		2.28296	0.000198373	0.000375837	-2.48073	0.000186324	0.000537477	-2.13711	0.0002035	0.00152937	2.04585	0.000195313	0.000380913	-2.35573	0.000208464	0.000573275	-2.80571	0.000228154	0.000343965
	NEUTROPHILS	2.6327	0.000190042	0.000574593	2.11051	0.000173943	0.00131351	-2.05148	0.000143493	0.00116273	2.47089	0.000174064	0.000784873	-2.57589	0.000318471	0.000875796	-2.65868	0.00028547	0.000570939	-2.27334	0.000255951	0.000563092	-1.82399	0.000281928	0.00103374	-2.91251	0.000202922	0.00034551		2.12493	0.000387297	0.000655425	-2.7935	0.000181917	0.000537477	-2.13564	0.000208551	0.00152937	1.75427	0.00134409	0.00227461	-2.70538	0.000206782	0.000573275	-2.89662	0.000234522	0.000343965
	NK_CELLS_ACTIVATED				1.89489	0.00053581	0.00235756	-1.96671	0.000295465	0.00162506	1.82076	0.000876117	0.00321243	1.38827	0.0476823	0.0618893				1.70973	0.00230112	0.00361604								-2.00926	0.000203211	0.000375837							-2.03744	0.000206654	0.000380913	2.71911	0.000193311	0.000573275	2.10666	0.000177022	0.000343965
	NK_CELLS_RESTING				1.92817	0.000725295	0.00265941	-1.92972	0.000603318	0.00165913	2.3041	0.00017838	0.000784873							1.86276	0.000670241	0.00134048	1.62847	0.00537804	0.00985975					-2.17552	0.000200924	0.000375837							-2.22349	0.000204499	0.000380913	3.0355	0.000191168	0.000573275	2.38654	0.000178891	0.000343965
	PLASMA_CELLS													2.24601	0.000156544	0.000875796	1.65429	0.00600649	0.00943878	-1.59241	0.0150962	0.0195362				2.42595	0.000199402	0.00034551								2.85844	0.000198413	0.00152937				-1.49673	0.0262722	0.0361243
	T_CELLS_CD4_MEMORY_ACTIVATED							-1.74677	0.00604839	0.0133065	-1.65516	0.00750341	0.0133191	1.79717	0.000463392	0.00113274	2.04119	0.000161264	0.000570939														1.85988	0.00128562	0.00257124										1.77678	0.00161435	0.00208916
	T_CELLS_CD4_MEMORY_RESTING	-2.28888	0.000208943	0.000574593	-1.83297	0.000454236	0.00235756				-1.69334	0.00279395	0.00682965				2.20908	0.000157257	0.000570939	1.63559	0.00641026	0.00940171				2.29938	0.000197511	0.00034551		-2.68658	0.000201572	0.000375837	2.08095	0.00021575	0.000537477	-1.49714	0.0201465	0.0367023	-2.64252	0.000204834	0.000380913	1.975	0.00480307	0.00974907	2.40768	0.000177968	0.000343965
	T_CELLS_CD4_NAIVE	-2.2909	0.000207383	0.000574593	-1.76966	0.00203666	0.00560081	1.67039	0.00458435	0.0112062	-1.61676	0.00787037	0.0133191				2.27012	0.000158128	0.000570939	1.76957	0.000990262	0.00181548				2.41206	0.000195925	0.00034551		-2.57691	0.000203211	0.000375837	2.40302	0.000217155	0.000537477	-1.61836	0.00607042	0.0148388	-2.56365	0.000205846	0.000380913	1.86016	0.00620396	0.00974907	2.05206	0.000177242	0.000343965
	T_CELLS_CD8	-1.75467	0.00229789	0.00433925										1.61791	0.00592242	0.0100226	2.15093	0.000157654	0.000570939	2.16594	0.000165317	0.000563092	1.78965	0.00125727	0.00345749	2.20284	0.000197044	0.00034551		-2.82836	0.000203211	0.000375837	2.09602	0.000217155	0.000537477				-2.81024	0.000205846	0.000380913	2.31664	0.000193874	0.000573275	2.55905	0.000177242	0.000343965
	T_CELLS_FOLLICULAR_HELPER	-1.49179	0.0182085	0.0286133	-1.39904	0.0415129	0.0702526				-1.60178	0.00772834	0.0133191	1.78761	0.00103765	0.00228283	2.29257	0.000156201	0.000570939	1.97184	0.000164826	0.000563092				1.69757	0.00352388	0.00516836		-2.55647	0.000205002	0.000375837	2.22113	0.000219202	0.000537477	-1.49293	0.0154416	0.0308833	-2.38865	0.000205973	0.000380913	1.73816	0.00794266	0.0116492	2.18356	0.000176025	0.000343965
	T_CELLS_GAMMA_DELTA				1.75334	0.00197027	0.00560081				2.21246	0.000175994	0.000784873							2.0189	0.000165044	0.000563092	1.63984	0.00503937	0.00985975					-2.28049	0.000204834	0.000375837	1.54339	0.0105286	0.016545				-2.39328	0.000206911	0.000380913	2.60153	0.000193686	0.000573275	1.97618	0.000529942	0.00072867
	T_CELLS_REGULATORY_.TREGS.																2.0296	0.000157654	0.000570939	1.60414	0.00909241	0.0125021				1.59823	0.00669951	0.00921182		-2.25362	0.000204207	0.000375837	2.19663	0.000219877	0.000537477				-2.14326	0.000207771	0.000380913	1.87582	0.00597533	0.00974907	2.18191	0.000176149	0.000343965
